# Supplementary material for: T Cell Transcriptional Signatures of Influenza A/H3N2 Antibody Response to High Dose Influenza and Adjuvanted Influenza Vaccine in Older Adults
Source: Viruses. 2022 Dec 11;14(12):2763. doi: 10.3390/v14122763 (PMC9786771; doi:10.3390/v14122763)
Supplement: Supplementary file 1 [file viruses-14-02763-s001.zip]

Archive with 1 entries (1 files):
- viruses-2015129-supplementary.pdf
